# Supplementary material for: Mapping Evidence on Integrated 24-Hour Movement Behaviors in Children and Adolescents: A Scoping Review of Reviews
Source: Children (Basel). 2025 Feb 20;12(3):260. doi: 10.3390/children12030260 (PMC11940917; doi:10.3390/children12030260)
Supplement: Supplementary file 1 [file children-12-00260-s001.zip]

Archive with 5 entries (5 files):
- Table S1 updated on 09-10-2024.pdf
- Table S2 Articles removed according to the exclusion criteria 12-02-2025.pdf
- Table S3 Characteristics of included studies by dimension group 12-02-2025.pdf
- Table S4 Results of included studies by dimension group 12-02-2025.pdf
- Table S5 Quality and risk of bias.pdf
